# Supplementary material for: RAS–Mitogen-Activated Protein Kinase Signal Is Required for Enhanced PD-L1 Expression in Human Lung Cancers
Source: PLoS One. 2016 Nov 15;11(11):e0166626. doi: 10.1371/journal.pone.0166626 (PMC5112979; doi:10.1371/journal.pone.0166626)
Supplement: S1 Table — (XLSX) [file pone.0166626.s006.xlsx]

## Sheet: Sheet1
	Suuplemental Table 1. PD-L1 RQ and MFI of human lung cancer cell lines
	Cell lines	Histology	PD-L1 RQ	MFI ratioa
	BEAS	Normal Bronchial	1	1.16
	NCI-H1373	Ad	61.7722	5.09
	NCI-H441	Ad	21.1539	4.3
	NCI-H647	Ad	15.1272	2.68
	NCI-H1650	Ad	8.31861	1.48
	NCI-H358	Ad	5.06596	5.26
	NCI-H1975	Ad	3.20629	2.27
	NCI-H226	Sq	65.6825	1.65
	SKMES-1	Sq	8.38472	5.84
	EBC-1	Sq	2.75005	2.97
	NCI-H460	La	11.1608	4.77
	SK-LU-1	Ad	0.662037	1.08
	VMRC-LCD	Ad	0.465093	0.78
	ABC-1	Ad	0.34147	0.84
	RERF-LC-MS	Ad	0.321567	0.81
	NCI-H23	Ad	0.0197851	0.89
	NCI-H522	Ad	0.0130261	1
	NCI-H2170	Sq	1.29969	0.92
	LK-2	Sq	0.860451	0.94
	SBC-5	SCLC	0.0337731	0.78
	DMS114	SCLC	0.0300198	0.88
	a. MFI ratio=(PD-L1 MFI)/(Isotype MFI)
