# Supplementary material for: RAS–Mitogen-Activated Protein Kinase Signal Is Required for Enhanced PD-L1 Expression in Human Lung Cancers
Source: PLoS One. 2016 Nov 15;11(11):e0166626. doi: 10.1371/journal.pone.0166626 (PMC5112979; doi:10.1371/journal.pone.0166626)
Supplement: S2 Table — (XLSX) [file pone.0166626.s007.xlsx]

## Sheet: Sheet1
Supplemental Table 2. Primer sets for qRT-PCR
Gene symbol	SYBR Green fwd primer	SYBR Green Rev primer	amplicon length (bp)
TRIP6	GGTCAGGAGGAGACTGTGAGAATT (24mer)	GCACTTGTAACAGCCAATGTGAA (23mer)	66
RAC2	GACGTCTTCCTCATCTGCTTCTC (23mer)	GCGCGGACGTTCTCATAAG (19mer)	59
ANXA3	TCTGGGCATTTTGAAGACTTACTG (24mer)	AGGCCGGCGTGTTCCT (16mer)	61
VAV1	TCATCTACACCCTGTCTGCTCTGT (24mer)	GGGCATGATCCCCCTGTT (18mer)	62
TGFB1	CGCGCATCCTAGACCCTTT (19mer)	CTGTGGCAGGTCGGAGAGA (19mer)	57
MST1R	GCCAGCAACCTACATGAACTTG (22mer)	GGCTGTTCTGGACGCACATT (20mer)	66
CDA	ACCAACTGGCCCGTGTACAT (20mer)	CTGGACCGTCATGACAATATACG (23mer)	60
FBXL13	CGTTTGAATTTTCGTGGTTGTCT (23mer)	CCTACAGTGGCTGACAGATCTGA (23mer)	63
RAET1E	TCATCTGTGTCTGGTGGCAAA (21mer)	CGTCCTCAAGGGCCAGAGA (19mer)	59
TNFAIP8	TGCAGCTGGTTATCCTGACATT (22mer)	TGGCCACTTCCTTGGATTCT (20mer)	59
SH3KBP1	AGGAAACCTCATACCCTCCATTC (23mer)	GAACCCGAGGCTGCTGAAA (19mer)	63
ACTB	TGGATCAGCAAGCAGGAGTATG (22mer)	GCATTTGCGGTGGACGAT (18mer)	57
